# Supplementary material for: Molecular Characterization and Phylogenetic Analysis of Porcine Epidemic Diarrhea Viruses Associated with Outbreaks of Severe Diarrhea in Piglets in Jiangxi, China 2013
Source: PLoS One. 2015 Mar 19;10(3):e0120310. doi: 10.1371/journal.pone.0120310 (PMC4366183; doi:10.1371/journal.pone.0120310)
Supplement: S1 Table — (XLS) [file pone.0120310.s001.xls]

## Sheet: Sheet1
S1 Table. Background information of fecal and intestinal samples collected from diarrheal/dead piglets from premises with PED in Jiangxi, China 2013
Pig farm No.	Sample ID	Sourcea	Sample type	Collection date	PEDV detected by RT-PCR
1	JX1301191	Nanchang, Jiangxi	Intestine	Jan. 19, 2013	+
	JX1301192	Nanchang, Jiangxi	Intestine		+
	JX1301193	Nanchang, Jiangxi	Intestine		+
	JX1301194	Nanchang, Jiangxi	Intestine		+
	JX1301195	Nanchang, Jiangxi	Intestine		+
	JX1301196	Nanchang, Jiangxi	Intestine		+
	JX1301197	Nanchang, Jiangxi	Intestine		+
	JX1301198	Nanchang, Jiangxi	Intestine		+
	JX1301199	Nanchang, Jiangxi	Intestine		+
	JX13011910	Nanchang, Jiangxi	Intestine		+
	JX13011911	Nanchang, Jiangxi	Intestine		+
	JX13011912	Nanchang, Jiangxi	Intestine		+
	JX13011913	Nanchang, Jiangxi	Intestine		+
2	JX1301211	Xingan, Jiangxi	Feces	Jan. 21, 2013	+
3	JX1301251	Nanchang, Jiangxi	Intestine	Jan. 25, 2013	-
4	JX1302121	Yichun, Jiangxi	Feces	Feb. 12, 2013	+
	JX1302122	Yichun, Jiangxi	Feces		+
	JX1302123	Yichun, Jiangxi	Feces		+
	JX1302124	Yichun, Jiangxi	Feces		-
	JX1302125	Yichun, Jiangxi	Feces		+
	JX1302126	Yichun, Jiangxi	Feces		+
	JX1302127	Yichun, Jiangxi	Feces		+
5	JX1302171	Wanan, Jiangxi	Intestine	Feb. 17, 2013	+
	JX1302172	Wanan, Jiangxi	Intestine		+
6	JX1302181	Ganzhou, Jiangxi	Intestine	Feb. 18, 2013	+
	JX1302182	Ganzhou, Jiangxi	Intestine		-
	JX1302183	Ganzhou, Jiangxi	Intestine		-
7	JX1302184	Gaoan, Jiangxi	Intestine	Feb. 18, 2013	-
	JX1302185	Gaoan, Jiangxi	Intestine		+
8	JX1302186	Nanchang, Jiangxi	Feces	Feb. 18, 2013	-
	JX1302187	Nanchang, Jiangxi	Feces		+
9	JX1302191	Xinyu, Jiangxi	Intestine	Feb. 19, 2013	+
	JX1302192	Xinyu, Jiangxi	Intestine		+
	JX1302193	Xinyu, Jiangxi	Intestine		+
	JX1302194	Xinyu, Jiangxi	Intestine		+
	JX1302195	Xinyu, Jiangxi	Intestine		+
	JX1302196	Xinyu, Jiangxi	Intestine		+
	JX1302197	Xinyu, Jiangxi	Intestine		-
	JX1302198	Xinyu, Jiangxi	Intestine		+
10	JX1302201	Pengzhe, Jiangxi	Intestine	Feb. 20, 2013	-
	JX1302202	Pengzhe, Jiangxi	Intestine		-
11	JX1303071	Shanggao, Jiangxi	Feces	Mar. 7, 2013	-
	JX1303072	Shanggao, Jiangxi	Feces		-
	JX1303073	Shanggao, Jiangxi	Feces		+
	JX1303074	Shanggao, Jiangxi	Feces		-
	JX1303075	Shanggao, Jiangxi	Feces		-
	JX1303076	Shanggao, Jiangxi	Feces		-
	JX1303077	Shanggao, Jiangxi	Feces		+
	JX1303078	Shanggao, Jiangxi	Feces		+
	JX1303079	Shanggao, Jiangxi	Feces		+
12	JX1303101	Fengxin, Jiangxi	Intestine	Mar. 10, 2013	+
	JX1303102	Fengxin, Jiangxi	Intestine		+
13	JX1303111	Nanchang, Jiangxi	Intestine	Mar. 11, 2013	+
	JX1303113	Nanchang, Jiangxi	Intestine		+
	JX1303113	Nanchang, Jiangxi	Intestine		+
	JX1303114	Nanchang, Jiangxi	Intestine		+
14	JX1303111	Nanchang, Jiangxi	Intestine	Mar. 11, 2013	+
	JX1303112	Nanchang, Jiangxi	Intestine		+
	JX1303113 (CH/JX-1/2013)b	Nanchang, Jiangxi	Intestine		+
	JX1303114	Nanchang, Jiangxi	Intestine		+
	JX1303115	Nanchang, Jiangxi	Intestine		+
15	JX1303151	Yushan, Jiangxi	Intestine	Mar. 15, 2013	-
	JX1303152	Yushan, Jiangxi	Intestine		+
	JX1303153	Yushan, Jiangxi	Intestine		-
	JX1303154	Yushan, Jiangxi	Intestine		-
16	JX1303161	Xinjian, Jiangxi	Intestine	Mar. 16, 2013	+
17	JX1303162	Zhangshu, Jiangxi	Intestine	Mar. 16, 2013	+
	JX1303163	Zhangshu, Jiangxi	Intestine		+
	JX1303164	Zhangshu, Jiangxi	Intestine		+
	JX1303165	Zhangshu, Jiangxi	Intestine		+
	JX1303166	Zhangshu, Jiangxi	Intestine		+
	JX1303167	Zhangshu, Jiangxi	Intestine		+
	JX1303168	Zhangshu, Jiangxi	Intestine		+
	JX1303169	Zhangshu, Jiangxi	Intestine		+
	JX13031710	Zhangshu, Jiangxi	Intestine		+
18	JX1303211	Jinxian, Jiangxi	Intestine	Mar. 21, 2013	+
	JX1303212	Jinxian, Jiangxi	Feces		+
19	JX1303261 (CH/JX-2/2013)b	Gaoan, Jiangxi	Intestine	Mar. 26, 2013	+
20	JX1303291	Zhangshu, Jiangxi	Intestine	Mar. 29, 2013	+
	JX1303292	Zhangshu, Jiangxi	Intestine		+
21	JX1304011	Jinxian, Jiangxi	Intestine	Apr. 1, 2013	-
22	JX1304061	Nanchang, Jiangxi	Intestine	Apr. 6, 2013	+
	JX1304062	Nanchang, Jiangxi	Intestine		+
	JX1304063	Nanchang, Jiangxi	Feces		-
	JX1304064	Nanchang, Jiangxi	Feces		+
23	JX1304081	Zhangshu, Jiangxi	Intestine	Apr. 8, 2013	+
	JX1304082	Zhangshu, Jiangxi	Intestine		+
24	JX1304101	wannian, Jiangxi	Intestine	Apr. 10, 2013	+
	JX1304102	wannian, Jiangxi	Intestine		+
	JX1304103	wannian, Jiangxi	Intestine		+
	JX1304104	wannian, Jiangxi	Intestine		+
25	JX1304241	Nanchang, Jiangxi	Intestine	Apr. 24, 2013	+
	JX1304242	Nanchang, Jiangxi	Intestine		+
26	JX1304261	Fengxin, Jiangxi	Intestine	Apr. 26, 2013	+
	JX1304262	Fengxin, Jiangxi	Intestine		+
	JX1304263	Fengxin, Jiangxi	Intestine		+
27	JX1305051	Zhangshu, Jiangxi	Intestine	May.5, 2013	-
28	JX1305061	Fengcheng, Jiangxi	Feces	May.6, 2013	-
	JX1305062	Fengcheng, Jiangxi	Feces		-
29	JX1305063	Shanggao, Jiangxi	Feces		+
	JX1305064	Shanggao, Jiangxi	Feces		+
	JX1305065	Shanggao, Jiangxi	Feces		+
30	JX1308301	Jinxian, Jiangxi	Feces	Aug. 30, 2013	-
31	JX1309271	Jinxian, Jiangxi	Feces	Sept. 27, 2013	+
32	JX1310101	Shanggao, Jiangxi	Intestine	Oct. 10, 2013	+
	JX1310102	Shanggao, Jiangxi	Intestine		+
33	JX1311141	Nanchang, Jiangxi	Intestine	Nov. 14, 2013	-
	JX1311142	Nanchang, Jiangxi	Feces		-
	JX1311143	Nanchang, Jiangxi	Feces		+
	JX1311144	Nanchang, Jiangxi	Feces		+
	JX1311145	Nanchang, Jiangxi	Feces		+
34	JX1311381	wannian, Jiangxi	Feces	Nov. 28, 2013	+
	JX1311382	wannian, Jiangxi	Feces		+
	JX1311383	wannian, Jiangxi	Feces		+
	JX1311384	wannian, Jiangxi	Feces		+
35	JX1312141	Ganzhou, Jiangxi	Intestine	Dec. 14, 2013	-
36	JX1312181	wannian, Jiangxi	Intestine	Dec. 18, 2013	+
	JX1312182	wannian, Jiangxi	Intestine		+
	JX1312183	wannian, Jiangxi	Intestine		-
37	JX1312241	Ganzhou, Jiangxi	Intestine	Dec. 24, 2013	-
38	JX1401091	wannian, Jiangxi	Intestine	Jan. 9, 2014	+
	JX1401092	wannian, Jiangxi	Intestine		+
	JX1401093	wannian, Jiangxi	Intestine		+
	JX1401094	wannian, Jiangxi	Intestine		+
39	JX1402181	Nanchang, Jiangxi	Intestine	Feb. 18, 2014	-
Note: a All of the samples were collected in Jiangxi, China, between 25。and 29。north latitude (N) and, 114。and 118。east longitude (E). b Two samples used for full length genome sequencing in this study.
