# Supplementary material for: Molecular Characterization and Phylogenetic Analysis of Porcine Epidemic Diarrhea Viruses Associated with Outbreaks of Severe Diarrhea in Piglets in Jiangxi, China 2013
Source: PLoS One. 2015 Mar 19;10(3):e0120310. doi: 10.1371/journal.pone.0120310 (PMC4366183; doi:10.1371/journal.pone.0120310)
Supplement: S2 Table — (XLS) [file pone.0120310.s002.xls]

## Sheet: Sheet1
S2 Table. Primers used for amplification of the full-length genome of the PEDV strains of CH/JX-1/2013 and CH/JX-2/2013
#	Name	Length	Sequence(5'-3')	Position in genome	Product size (bp)	Overlap size (bp)
1	PEDV 1F	25	ACTTAAAAAGATTTTCTATCTAYGG	1–25	1067
	PEDV 1R	20	TCCAATCACCAACAGTCCAA	1048-1067
2	PEDV 2F	20	CTTGCTACTATCTACAGGGA	926-945	1073	141
	PEDV 2R	20	GTCACTCTCGAAGAATGCAA	1980-1999
3	PEDV 3F	20	GCCTGTGACTGCTTAAAGGT	1712-1731	1160	287
	PEDV 3R	20	ACCATTGAGTGCTGGTGGTT	2853-2872
4	PEDV 4F	22	GCCGGTGTTAGCTTCAAGTATT	2642-2663	1021	230
	PEDV 4R	21	CGAACCATTGGACCAACTCTA	3643-3663
5	PEDV 5F	23	GTCTGAAGTTGAGGAAGTTGC	3428-3451	1064	235
	PEDV 5R	22	CCTGAATTAGCAAAAACGGACT	4470-4491
6	PEDV 6F	21	TTAAAGCACACGGTYCCATTA	4344-4364	1055	147
	PEDV 6R	21	TGTGGAACTCACCAGCCTTAT	5379-5399
7	PEDV 7F	21	GCTGTTAAAGTAGAATCCACTG	5228-5249	1049	171
	PEDV 7R	21	TTGGGGTACACCAGCTAGAAC	6257-6277
8	PEDV 8F	24	GCTGTTGTKATTAAAGACCCTGTG	6065-6088	1026	212
	PEDV 8R	21	ACCTGTCGGTTGCACATTAAG	7070-7090
9	PEDV 9F	21	CTGCGATAAGGYATCTTGTGT	6844-6864	1003	246
	PEDV 9R	21	ACCTGCACCCTTCTTATTTGC	7826-7846
10	PEDV 10F	21	GGTGTGGCTTGTACGTGATTT	7684-7704	1071	162
	PEDV 10R	21	ACAGTGAAAACGCCAACAGAC	8734-8754
11	PEDV 11F	21	TCTGACTTTGTTTGTGGCACA	8555-8575	1022	199
	PEDV 11R	21	CTTAGGCGTGTGGACATTGTT	9560-9580
12	PEDV 12F	21	TGGTGTTGTTGAGAAGTGCAT	9313-9333	1017	267
	PEDV 12R	21	TGACAAACACGCAAACATAGG	10310-10330
13	PEDV 13F	21	TTGGTGGAAAGCAAATTCTTG	10098-10118	1075	232
	PEDV 13R	21	CGCTTTTTCTGGGTCATTACA	11153-11173
14	PEDV 14F	21	GTATTGGTGGTGAGCGGAATA	10989-11009	1033	184
	PEDV 14R	21	CCACTTRACTACACGCAGGTC	12002-12022
15	PEDV 15F	21	AAGGAGGTAACCGCACAGAAT	11786-11806	1047	236
	PEDV 15R	21	TAGATGGATTGCTCGTGTTCC	12813-12833
16	PEDV 16F	21	TTTAAACGAGTACGGGGCTCT	12610-12630	1128	223
	PEDV 16R	21	GGGCTGGTGATGATGCTATAA	13718-13738
17	PEDV 17F	21	CCTATTACGGCATTTGGACCT	13540-13560	1013	198
	PEDV 17R	21	CAATTCATTGCACAACCTGAA	14533-14553
18	PEDV 18F	21	GTTTTATGGTGGTTGGGACAA	14355-14375	1088	198
	PEDV 18R	21	TAGGACGCCGTAGACAATCAC	15420-15443
19	PEDV 19F	21	GAATGCTGGTGTGTTAGAGTC	15261-15281	1059	182
	PEDV 19R	20	TCGACCGCTGCATGAGAACA	16300-16319
20	PEDV 20F	21	CCGACCATTGCTAATCAAGAA	16087-16107	1033	232
	PEDV 20R	22	AAAGGGACCTATCGCACATTA	17099-17120
21	PEDV 21F	20	CAGAATTATGTTGCCAGCCG	16927-16946	1066	193
	PEDV 21R	20	CGAGTCATTATGGCATCACC	17974-17993
22	PEDV 22F	23	GATTGTGGTAAGGTTGCTACTTG	17785-17807	1014	208
	PEDV 22R	22	CATTAACCACAGCTACAGGAAG	18778-18799
23	PEDV 23F	20	GTAGTAAGCATTGTGCTATG	18581-18600	1141	218
	PEDV 23R	21	GCGGATAAAATGTCTGGAGTT	19702-19722
24	PEDV 24F	21	CCCTAGTAGTAAGATGGTTTG	19548-19568	1034	174
	PEDV 24R	23	CGCACTAGCAACTTACCATTCTT	20560-20582
25	PEDV 25F	21	ATCTTCTGGCGTAATTCCACA	20419-20439	1033	163
	PEDV 25R	21	CACCTTACCATGCACCAAAGT	21432-21452
26	PEDV 26F	23	ATGATTGGTCCCGTGTTGCGACA	21193-21215	1032	259
	PEDV 26R	21	GCAATAAGGTTGGCACCACTA	22205-22225
27	PEDV 27F	21	GCCAACTCAAGTGTTCTCAGG	22039-22059	1006	186
	PEDV 27R	21	AACAGGCGTGTTGTAAAGCTG	23025-23045
28	PEDV 28F	21	AGGGAGTTGCCTGGTTTCTTC	22818-22838	1004	227
	PEDV 28R	21	AATGGCTTGGAAGTTGTGTTG	23802-23822
29	PEDV 29F	21	ACAGACGGATGTTCTACAGCG	23594-23614	1041	228
	PEDV 29R	21	AATAATCAACCAAACCCACCA	24615-24635
30	PEDV 30F	21	GCAGATTTAGAGCAGCGTTCA	24483-24503	1092	152
	PEDV 30R	22	GGTGACAAGTGAAGCACAGAT	25554-25575
31	PEDV 31F	20	CTGTTGCGAACTGTTGAGCT	25340-25359	1068	235
	PEDV 31R	20	GCCACGATCCTGAAAACTGA	26389-26408
32	PEDV 32F	22	TGGTGTAACGCTAACACTCCTT	26137-26158	1054	271
	PEDV 32R	21	TTTTTGCCGCTGCTGTCAGAC	27171-27191
33	PEDV 33F	21	ATGATCTGGTGGCTGCTGTCA	27037-27057	1001	154
	PEDV 33R	23	GTGTATCCATATCAACACCGTCA	28016-28038
34	5'-RACE	20	ATTGGTCAACTGGCACGATG	625-644	644
35	3-'RACE	20	GCTTTGCCCTCTAACTAGCGG	27802-27822	237
*Reference strain CH/FJZZ-9/22, and the accession number in GenBank is KC140102.1; Y=T/C.
