# Supplementary material for: Molecular Characterization and Phylogenetic Analysis of Porcine Epidemic Diarrhea Viruses Associated with Outbreaks of Severe Diarrhea in Piglets in Jiangxi, China 2013
Source: PLoS One. 2015 Mar 19;10(3):e0120310. doi: 10.1371/journal.pone.0120310 (PMC4366183; doi:10.1371/journal.pone.0120310)
Supplement: S3 Table — (XLS) [file pone.0120310.s003.xls]

## Sheet: Sheet1
S3 Table. Percent nucleotide identity for the complete genomes of 32 strains of PEDV a
Virus		1	2	3	4	5	6	7	8	9	10	11	12	13	14	15	16	17	18	19	20	21	22	23	24	25	26	27	28	29	30	31	32
ZJCZ4	1		98.4	98.4	98.6	96.9	98.6	98.1	98.3	99	98.9	98.4	97.3	98.2	96.8	99.2	99.2	98.5	98.4	98.4	98.4	98.4	97.1	97.1	98.6	98.4	98.6	96.5	96.9	97	96.4	98.4	97.6
13-019349	2	1.6		99.5	98.7	96.8	99.3	98.9	98.8	98.2	98	99.2	97.3	99	96.7	98.2	98.3	99.3	99.9	99.8	99.8	99.8	97	97	99.3	99.2	98.6	96.5	96.8	96.9	96.3	99.9	97.6
AH2012	3	1.6	0.5		98.8	96.9	99.4	99.1	99	98.3	98	99.3	97.4	99.1	96.8	98.2	98.3	99.4	99.5	99.6	99.6	99.6	97.1	97.1	99.5	99.3	98.8	96.5	96.8	96.9	96.4	99.5	97.7
AJ1102	4	1.3	1.3	1.2		96.9	98.9	98.8	98.7	99	98.6	98.8	97.3	98.8	96.8	98.9	99	98.9	98.7	98.7	98.7	98.7	97.1	97.1	98.9	98.8	99.9	96.6	96.9	97	96.3	98.7	97.6
attenuated_DR13	5	2.7	2.8	2.8	2.7		96.9	97	96.8	96.8	96.6	96.8	97.4	96.8	97.7	96.8	96.8	96.9	96.8	96.8	96.9	96.9	99.6	99.6	97	96.8	96.9	97.4	99.8	99.9	97.2	96.8	97.7
BJ-2011-1	6	1.4	0.7	0.6	1.1	2.7		98.9	98.8	98.4	98.1	99.6	97.3	99.1	96.9	98.3	98.4	99.7	99.3	99.3	99.3	99.3	97.1	97.1	99.7	99.6	98.9	96.7	96.9	97	96.5	99.3	97.8
CH/FJND-3/2011	7	1.9	1.1	1	1.2	2.7	1.1		98.9	98.1	97.9	98.9	97.4	98.9	96.8	98.1	98.2	99	98.9	99	99	99	97.2	97.2	99.1	98.9	98.7	96.5	96.9	97	96.4	98.9	97.7
CH/FJZZ-9/2012	8	1.7	1.2	1	1.3	2.8	1.2	1.2		98.1	97.9	98.8	97.1	98.8	96.7	98.1	98.1	98.9	98.9	98.9	98.9	98.9	97	97	99	98.8	98.7	96.4	96.8	96.9	96.2	98.9	97.5
GD-01	9	1	1.8	1.7	1	2.8	1.6	1.8	1.9		99.3	98.2	97.1	98.2	96.7	99.6	99.6	98.3	98.2	98.2	98.2	98.2	96.9	96.9	98.4	98.2	99	96.4	96.7	96.8	96.2	98.2	97.5
CH/GDGZ/2012	10	1.1	2.1	2	1.4	3.1	1.9	2.2	2.2	0.7		98	96.9	97.9	96.5	99.4	99.5	98.1	98	98	98	98	96.7	96.7	98.1	98	98.6	96.2	96.6	96.6	96	98	97.3
CH/JX-1/2013	11	1.6	0.8	0.7	1.2	2.8	0.4	1.1	1.2	1.7	2		97.3	99	96.7	98.2	98.3	99.7	99.2	99.2	99.2	99.2	97	97	99.7	99.9	98.8	96.4	96.8	96.9	96.3	99.2	97.7
CH/S	12	2.7	2.7	2.6	2.7	2.2	2.6	2.6	2.8	2.8	3.1	2.7		97.2	97.4	97.1	97.1	97.4	97.3	97.3	97.3	97.3	97.5	97.5	97.4	97.3	97.2	97.1	97.4	97.5	96.9	97.3	98.1
CH/ZMDZY/11	13	1.8	1	0.9	1.2	2.8	0.9	1.2	1.3	1.8	2.1	1	2.7		96.8	98.1	98.2	99.1	99	99.1	99.1	99.1	97	97	99.1	99	98.8	96.5	96.8	96.9	96.3	99	97.6
CV777	14	3.2	3.2	3.2	3.2	2	3	3.2	3.3	3.3	3.5	3.3	2.6	3.2		96.7	96.7	96.8	96.8	96.8	96.8	96.8	97.7	97.7	96.9	96.7	96.8	99.7	97.7	97.7	99.5	96.8	97.7
GD-1	15	0.8	1.8	1.8	1.1	2.8	1.7	1.9	1.9	0.4	0.5	1.8	2.8	1.9	3.3		99.9	98.3	98.2	98.2	98.2	98.2	96.9	96.9	98.3	98.2	99	96.4	96.7	96.8	96.2	98.2	97.5
GD-A	16	0.8	1.8	1.7	1	2.8	1.6	1.9	1.9	0.4	0.5	1.8	2.8	1.8	3.3	0.1		98.4	98.3	98.3	98.3	98.3	97	97	98.4	98.3	99	96.4	96.8	96.9	96.3	98.3	97.6
GD-B	17	1.5	0.7	0.6	1.1	2.7	0.3	1	1.1	1.6	1.9	0.3	2.6	0.9	3.2	1.7	1.7		99.3	99.3	99.3	99.3	97.1	97.1	99.9	99.7	98.8	96.5	96.9	97	96.4	99.3	97.8
IA1	18	1.6	0.1	0.5	1.3	2.8	0.7	1.1	1.1	1.8	2	0.8	2.7	1	3.2	1.8	1.7	0.7		99.8	99.8	99.8	97	97	99.4	99.2	98.7	96.5	96.8	96.9	96.3	100	97.7
ISU13-22038-P9	19	1.6	0.2	0.4	1.2	2.8	0.7	1	1.1	1.8	2	0.8	2.6	1	3.2	1.8	1.7	0.7	0.2		100	99.9	97	97.1	99.3	99.2	98.7	96.5	96.8	96.9	96.3	99.8	97.7
ISU13-22038-IA	20	1.6	0.2	0.4	1.2	2.8	0.7	1	1.1	1.7	2	0.8	2.6	0.9	3.2	1.8	1.7	0.7	0.2	0		100	97.1	97.1	99.4	99.2	98.7	96.5	96.8	96.9	96.3	99.9	97.7
USA/Indiana/17846	21	1.6	0.2	0.4	1.2	2.8	0.7	1	1.1	1.7	2	0.8	2.6	0.9	3.2	1.8	1.7	0.7	0.2	0.1	0		97	97.1	99.3	99.2	98.7	96.5	96.8	96.9	96.3	99.8	97.7
JS2008_new	22	2.6	2.7	2.6	2.6	0.3	2.6	2.5	2.7	2.8	3	2.7	2.2	2.7	2.1	2.8	2.7	2.6	2.7	2.7	2.7	2.7		100	97.2	97	97.1	97.4	99.6	99.7	97.2	97	97.8
JS2008	23	2.6	2.7	2.6	2.6	0.3	2.6	2.5	2.7	2.8	3	2.7	2.2	2.7	2.1	2.8	2.7	2.6	2.7	2.7	2.7	2.7	0		97.2	97	97.1	97.4	99.6	99.7	97.2	97	97.8
JS-HZ/2012	24	1.4	0.6	0.5	1	2.7	0.3	0.9	1	1.6	1.9	0.3	2.5	0.9	3.1	1.7	1.6	0.1	0.6	0.7	0.6	0.7	2.5	2.5		99.7	98.9	96.6	96.9	97	96.4	99.4	97.8
CH/JX-2/2013	25	1.6	0.8	0.7	1.2	2.8	0.4	1.1	1.2	1.7	2	0.1	2.7	1	3.2	1.8	1.7	0.3	0.8	0.8	0.8	0.8	2.7	2.7	0.3		98.8	96.4	96.7	96.8	96.3	99.2	97.7
LC	26	1.3	1.3	1.2	0	2.7	1.1	1.2	1.3	1	1.4	1.2	2.7	1.2	3.2	1.1	1	1.1	1.3	1.2	1.2	1.2	2.6	2.6	1.1	1.2		96.5	96.8	96.9	96.3	98.7	97.6
LZC	27	3.4	3.5	3.4	3.4	2.3	3.3	3.4	3.5	3.5	3.8	3.5	2.9	3.5	0.3	3.5	3.5	3.4	3.5	3.5	3.5	3.5	2.4	2.4	3.4	3.5	3.4		97.4	97.4	99.2	96.5	97.4
Attenuated_vaccine	28	2.8	2.9	2.9	2.8	0.2	2.8	2.8	2.9	3	3.2	3	2.3	2.9	2.1	3	2.9	2.9	2.9	2.9	2.9	2.9	0.4	0.4	2.8	3	2.8	2.3		99.8	97.2	96.8	97.7
SD-M	29	2.7	2.8	2.8	2.7	0.1	2.7	2.7	2.8	2.9	3.1	2.9	2.3	2.8	2	2.9	2.8	2.8	2.8	2.8	2.8	2.8	0.3	0.3	2.7	2.9	2.7	2.3	0.2		97.3	96.9	97.8
SM98	30	3.4	3.4	3.4	3.4	2.2	3.2	3.4	3.5	3.5	3.7	3.5	2.8	3.4	0.2	3.5	3.5	3.4	3.4	3.4	3.4	3.4	2.3	2.3	3.3	3.5	3.4	0.5	2.3	2.2		96.3	97.2
Co/13	31	1.6	0.1	0.5	1.3	2.8	0.7	1.1	1.1	1.7	2	0.8	2.6	1	3.2	1.8	1.7	0.7	0	0.1	0.1	0.1	2.7	2.7	0.6	0.8	1.3	3.5	2.9	2.8	3.4		97.7
virulent_DR13	32	2.4	2.3	2.2	2.3	2	2.2	2.2	2.5	2.4	2.6	2.3	2	2.4	2.4	2.4	2.4	2.2	2.3	2.3	2.3	2.3	2	2	2.1	2.3	2.3	2.6	2.1	2	2.6	2.3
a Percent nucleotide identity is in upper triangle; Percent nucleotide diversity is in the lower triangle.
