# Supplementary material for: Molecular Characterization and Phylogenetic Analysis of Porcine Epidemic Diarrhea Viruses Associated with Outbreaks of Severe Diarrhea in Piglets in Jiangxi, China 2013
Source: PLoS One. 2015 Mar 19;10(3):e0120310. doi: 10.1371/journal.pone.0120310 (PMC4366183; doi:10.1371/journal.pone.0120310)
Supplement: S4 Table — (XLS) [file pone.0120310.s004.xls]

## Sheet: Sheet1
S4 Table. Percent nucleotide and amino acid identities for the complete S genes of 34 strains of PEDV a
Virus		1	2	3	4	5	6	7	8	9	10	11	12	13	14	15	16	17	18	19	20	21	22	23	24	25	26	27	28	29	30	31	32	33	34
ZJCZ4	1		98.5	94.2	98.5	99	94.2	94.1	98.7	94.2	97.6	99.3	98.8	98.4	98.5	94	98.4	94.3	98.8	98.8	98.6	98.6	98.6	98.5	94.4	94.4	98.7	98.4	99	93.8	94.1	94	98.6	98.6	95.2
13-019349	2	98.6		93.9	99	98	93.9	93.8	99.3	93.9	97.6	98.1	97.9	97.6	99	93.7	99.3	94	97.9	97.9	99.2	99.9	99.7	99.7	94.2	94.2	99.3	98.9	98.1	93.5	93.8	93.7	99.9	99.8	94.9
83P-5	3	93.3	93		94.1	94	99.9	99.8	94.2	96.9	95	93.9	94	93.7	94	96.8	93.8	97	93.8	93.9	94.1	94	94	94	99.7	99.7	94.3	94	94	96.4	99.9	96.7	94	94.1	98.4
AH2012	4	98.6	99	93		98	94.1	94	99.5	94.1	97.6	98.1	97.9	97.5	99.2	94	98.9	94.2	97.8	97.9	99.4	99.1	99.2	99.2	94.4	94.4	99.5	99.2	98	93.6	94.1	93.9	99.2	99.3	95.1
AJ1102	5	99.1	98.3	93.3	98.2		93.9	93.8	98.3	94.1	97.4	98.4	99.4	98.7	97.9	93.7	97.9	94.2	99.2	99.2	98.1	98.1	98.1	98	94.2	94.2	98.2	97.9	100	93.7	93.9	93.9	98.1	98.1	94.9
attenuated DR13	6	93.2	93.1	99.8	93.1	93.2		99.8	94.2	96.8	95	93.8	93.9	93.7	94	96.7	93.8	96.9	93.8	93.9	94.1	94	94	94	99.6	99.6	94.3	94	93.9	96.4	99.8	96.7	94	94.1	98.4
Attenuated vaccine	7	93	92.6	99.6	92.6	93	99.5		94.1	96.8	94.9	93.7	93.8	93.6	93.9	96.6	93.7	96.9	93.7	93.7	94	93.9	93.9	93.9	99.5	99.5	94.2	93.8	93.8	96.3	99.9	96.6	93.9	94	98.3
BJ-2011-1	8	98.9	99.3	93.3	99.1	98.9	93.3	92.9		94.4	97.6	98.2	98.1	97.8	99.5	94.1	99.2	94.4	98.1	98.2	99.7	99.4	99.3	99.3	94.5	94.5	99.9	99.4	98.3	93.9	94.2	94.1	99.4	99.4	95.3
Brl/87	9	93.5	93.3	95.9	93.4	93.6	95.9	95.7	93.7		94.5	93.9	94.1	93.8	94	96.2	93.9	99.9	93.9	93.9	94.1	94	94	94	96.9	96.9	94.3	93.9	94.1	99.3	96.7	99.6	94.1	94.1	98.4
CH/FJND-3/2011	10	97	97.1	94	97.1	97	94.1	93.7	97.3	93.5		97.1	97.4	97	97.3	94.2	97.5	94.5	97.3	97.4	97.5	97.7	97.7	97.6	95.2	95.2	97.7	97.3	97.4	94	94.9	94.2	97.7	97.7	95.5
CH/FJZZ-9/2012	11	99.3	98.3	93	98.3	98.7	92.8	92.6	98.5	93.1	96.7		98.2	97.9	98	93.7	98	93.9	98.2	98.2	98.1	98.2	98.2	98.1	94.1	94.1	98.2	97.9	98.4	93.4	93.8	93.6	98.2	98.2	94.8
CHGD-01	12	98.8	98.3	93.1	98.1	99.4	93.1	92.8	98.6	93.5	96.9	98.4		99	97.9	93.7	97.8	94.1	99.7	99.7	98	98	98	97.9	94.2	94.2	98.1	97.8	99.4	93.6	93.9	93.9	98	98	95
CH/GDGZ/2012	13	98.1	97.4	92.8	97.5	98.6	92.8	92.4	97.8	93.1	96.3	97.6	98.4		97.6	93.5	97.5	93.8	99.3	99.3	97.7	97.7	97.6	97.6	93.9	93.9	97.8	97.6	98.7	93.3	93.6	93.5	97.7	97.7	94.7
CH/JX-1/2013	14	98.4	98.8	92.8	98.8	98.1	92.9	92.5	99.1	93.2	96.8	98	97.9	97.3		93.8	98.9	94	97.9	97.9	99.5	99.1	99.1	99	94.3	94.3	99.6	99.8	98	93.5	93.9	93.7	99.1	99.1	95
CH/S	15	98.3	98.6	92.6	98.6	98	92.7	92.3	98.9	93	96.6	97.8	97.8	97.2	99.3		93.7	96.3	93.6	93.6	93.9	93.8	93.9	93.8	96.8	96.8	94.1	93.7	93.7	95.8	96.7	96	93.9	93.9	97.4
CH/ZMDZY/11	16	93.9	93.1	96.4	93.3	93.6	96.2	96	93.5	95.9	93.3	93.4	93.3	93	93	92.8		94	97.7	97.8	99.1	99.4	99.3	99.3	94.1	94.1	99.2	98.8	97.9	93.5	93.8	93.7	99.4	99.4	94.9
CV777	17	98.3	98.7	92.8	98.6	98.1	92.9	92.5	99.1	93.3	96.8	97.9	97.8	97.1	98.5	98.3	93.1		93.9	94	94.2	94.1	94.1	94	97	97	94.4	94	94.2	99.4	96.8	99.7	94.1	94.1	98.5
GD-1	18	93.6	93.4	96.2	93.6	93.7	96.2	96	93.9	99.7	93.6	93.3	93.6	93.3	93.3	93.1	96.2	93.4		100	98	98	97.9	97.9	94.1	94.1	98.1	97.8	99.2	93.4	93.7	93.7	98	98	94.8
GD-A	19	98.6	98.1	92.9	97.8	99.2	92.9	92.5	98.4	93.3	96.8	98.2	99.6	98.6	97.8	97.6	93.1	97.7	93.4		98	98	98	97.9	94.1	94.1	98.2	97.9	99.2	93.5	93.8	93.7	98	98	94.9
GD-B	20	98.8	98.2	93	98	99.4	93	92.7	98.6	93.4	96.9	98.3	99.7	98.7	97.9	97.8	93.3	97.8	93.6	99.9		99.3	99.2	99.2	94.4	94.4	99.8	99.4	98.1	93.7	94.1	93.9	99.3	99.3	95.1
IA1	21	98.8	99.1	93.1	99.1	98.6	93.1	92.7	99.6	93.5	97.1	98.3	98.3	97.7	99	98.8	93.3	98.9	93.6	98.2	98.3		99.8	99.8	94.3	94.3	99.4	99	98.1	93.6	93.9	93.8	100	99.9	95
ISU13-22038-IA-homogenate	22	99	99.6	93.3	99.4	98.7	93.4	93	99.6	93.6	97.5	98.7	98.6	97.8	99.1	99	93.5	99.1	93.8	98.3	98.5	99.4		100	94.3	94.3	99.4	99	98.1	93.5	94	93.8	99.9	100	95
ISU13-22038-IA-P9	23	98.9	99.6	93.3	99.3	98.6	93.3	92.9	99.6	93.6	97.4	98.6	98.5	97.7	99.1	98.9	93.4	99.1	93.7	98.3	98.4	99.4	99.9		94.2	94.2	99.3	99	98.1	93.5	93.9	93.7	99.8	99.9	95
JS2008 new	24	98.8	99.4	93.1	99.1	98.5	93.2	92.8	99.4	93.4	97.3	98.5	98.3	97.5	98.9	98.8	93.3	98.9	93.6	98.1	98.3	99.2	99.8	99.9		100	94.5	94.2	94.2	96.4	99.6	96.7	94.3	94.3	98.4
JS2008	25	93.6	93.3	99.4	93.3	93.6	99.3	99.1	93.6	95.8	94.1	93.1	93.3	92.9	93.1	92.9	96.4	93.1	96.1	93	93.2	93.3	93.6	93.6	93.4		94.5	94.2	94.2	96.4	99.6	96.7	94.3	94.3	98.4
JS-HZ2012	26	93.6	93.3	99.4	93.3	93.6	99.3	99.1	93.6	95.8	94.1	93.1	93.3	92.9	93.1	92.9	96.4	93.1	96.1	93	93.2	93.3	93.6	93.6	93.4	100		99.5	98.3	93.8	94.2	94.1	99.4	99.4	95.3
CH/JX-2/2013	27	99.1	99.4	93.4	99.3	98.9	93.5	93.1	99.9	93.7	97.4	98.6	98.7	98	99.2	99.1	93.6	99.1	93.9	98.6	98.7	99.6	99.8	99.7	99.6	93.7	93.7		97.9	93.5	93.9	93.7	99.1	99.1	94.9
LC	28	99.1	98.3	93.3	98.2	100	93.2	93	98.9	93.6	97	98.7	99.4	98.6	98.1	98	93.6	98.1	93.7	99.2	99.4	98.6	98.7	98.6	98.5	93.6	93.6	98.9		93.7	93.9	93.9	98.2	98.2	94.9
LZC	29	92.7	92.6	95.2	92.6	92.8	95.2	95	92.9	98.8	92.7	92.3	92.7	92.3	92.4	92.2	95.2	92.5	99.1	92.5	92.6	92.7	92.8	92.8	92.6	95.2	95.2	92.9	92.8		96.3	99.1	93.6	93.6	97.9
SD-M	30	93.1	92.7	99.6	92.7	93	99.5	99.7	93	95.5	93.8	92.7	92.8	92.5	92.5	92.3	96	92.5	95.8	92.6	92.8	92.8	93.1	93	92.8	99.1	99.1	93.1	93	94.9		96.6	94	94	98.3
SM98	31	92.9	92.7	95.4	92.8	93.1	95.4	95.2	93.1	98.8	92.7	92.5	93	92.7	92.6	92.4	95.3	92.7	99.1	92.7	92.9	92.9	93	93	92.8	95.4	95.4	93.1	93.1	98.2	95.1		93.8	93.8	98.2
Co/13	32	99	99.6	93.3	99.4	98.7	93.4	93	99.6	93.6	97.5	98.7	98.6	97.8	99.1	99	93.5	99.1	93.8	98.3	98.5	99.4	100	99.9	99.8	93.6	93.6	99.8	98.7	92.8	93.1	93		99.9	95.1
USA/Indiana/17846/2013	33	99	99.6	93.3	99.4	98.7	93.4	93	99.6	93.6	97.5	98.7	98.6	97.8	99.1	99	93.5	99.1	93.8	98.3	98.5	99.4	100	99.9	99.8	93.6	93.6	99.8	98.7	92.8	93.1	93	100		95.1
virulent DR13	34	94.6	94.4	98.2	94.4	94.6	98.2	97.8	94.6	97.7	94.6	94.1	94.6	94.2	94.2	94	97	94.2	98	94.4	94.5	94.4	94.7	94.6	94.5	98	98	94.8	94.6	97	97.8	97.1	94.7	94.7
a Percent nucleotide identity is in upper triangle; percent amino acid identity is in lower triangle.
